# Supplementary material for: The DIAPH3 linker specifies a β-actin network that maintains RhoA and Myosin-II at the cytokinetic furrow
Source: Nat Commun. 2024 Jun 19;15:5250. doi: 10.1038/s41467-024-49427-2 (PMC11187180; doi:10.1038/s41467-024-49427-2)
Supplement: Supplementary file 4 — Source data [file 41467_2024_49427_MOESM4_ESM.xlsx]

## Sheet: Figure 1C 
	Mean		SD		25% percentile		75% percentile		Individual Values
DIAPH1 single channel 0	1		0		1		1		1	1	1	1	1	1	1	1	1	1	1	1	1	1	1	1	1	1	1	1
DIAPH1 single channel 90	0.0372		0.0526		0.006		0.0423		0.045	0.001	0.004	0.08	0.015	0.005	0.017	0	0.011	0.222	0.029	0.024	0.07	0.024	0.034	0.006	0.114	0.006	0.024	0.013
EV beta	0.057		0.0769		0.0075		0.0908		0.004	0.007	0.01	0.204	0.004	0.023	0.015	0.045	0.106	0.009	0.014	0.003	0.135	0.215	0.023	0	0.035	0.025	0.231	0.031
EV gamma	0.105		0.122		0.0253		0.152		0.079	0.337	0.448	0.006	0.166	0.01	0.004	0.1	0.067	0.032	0.029	0.052	0.1685	0.024	0.2869	0.031	0.111	0.015	0.034	0.1067
DIAPH1 beta	0.877		0.128		0.795		0.987		0.9723	0.8978	0.9887	0.9393	0.8243	0.9445	0.7853	0.879	0.9963	0.9152	0.9833	0.9955	0.6664	0.8878	0.6689	0.9925	0.9923	0.5854	0.714	0.907
DIAPH1 gamma	0.82		0.146		0.702		0.927		0.9765	0.9598	0.8956	0.678	0.9023	0.8766	0.9567	0.934	0.456	0.67	0.544	0.834	0.711	0.889	0.8901	0.7945	0.6989	0.8911	0.9356	0.9067
DIAPH1 3F2 beta	0.665		0.176		0.565		0.79		0.5531	0.3599	0.789	0.9965	0.8123	0.655	0.714	0.553	0.6329	0.6871	0.3713	0.6356	0.7456	0.7901	0.3716	0.9745	0.8134	0.654	0.6013	0.5987
DIAPH1 3F2 gamma	0.253		0.147		0.12		0.344		0.071	0.348	0.321	0.413	0.034	0.14	0.234	0.145	0.3	0.256	0.01	0.104	0.495	0.113	0.332	0.355	0.544	0.311	0.29	0.245
DIAPH3 beta	0.78		0.151		0.707		0.89		0.7824	0.8194	0.567	0.895	0.778	0.9658	0.8439	0.789	0.9834	0.6812	0.9014	0.9345	0.875	0.689	0.59	0.759	0.804	0.7993	0.3421	0.795
DIAPH3 gamma	0.245		0.145		0.126		0.331		0.198	0.353	0.189	0.523	0.235	0.082	0.256	0.145	0.334	0.156	0.278	0.45	0.119	0.543	0.019	0.113	0.298	0.321	0.212	0.075
DIAPH3 1F2 beta	0.69		0.163		0.601		0.824		0.8729	0.598	0.684	0.8674	0.67	0.766	0.222	0.843	0.7666	0.609	0.554	0.442	0.855	0.7086	0.881	0.747	0.734	0.553	0.6923	0.7333
DIAPH3 1F2 gamma	0.822		0.114		0.71		0.931		0.9111	0.7651	0.9855	0.8134	0.6554	0.934	0.7075	0.9847	0.6988	0.7123	0.8134	0.7088	0.6544	0.988	0.9233	0.9666	0.8011	0.8013	0.834	0.7714

## Sheet: Figure 1C p values
Condition 1	Condition 2	p-value	Significance
self v self	self v 90	1.90735e-06	****	*performed a Wilcoxon Signed Rank Test here
EV beta	DIAPH1 beta	1.4509e-11	****
EV gamma	DIAPH1 gamma	1.4509e-11	****
DIAPH1 beta	DIAPH1 3F2 beta	0.00026587	***
DIAPH1 gamma	DIAPH1 3F2 gamma	7.2544e-11	****
DIAPH3 beta	DIAPH3 1F2 beta	0.0375192	*
DIAPH3 gamma	DIAPH3 1F2 gamma	1.4509e-11	****
EV beta	DIAPH3 beta	1.4509e-11	****
EV gamma	DIAPH3 gamma	0.000667562	***
EV beta	DIAPH1 3F2 beta	1.4509e-11	****
EV gamma	DIAPH1 3F2 gamma	0.00101346	**
EV beta	DIAPH3 1F2 beta	2.9018e-11	****
EV gamma	DIAPH3 1F2 gamma	1.4509e-11	****
p values determined via Mann-Whitney test

## Sheet: Figure 3G
	Mean		SD		25% percentile		75% percentile		Individual Data Points
DIAPH1 single channel 0	1		0		1		1		1	1	1	1	1	1	1	1	1	1	1	1	1	1	1	1	1	1	1	1
DIAPH1 single channel 90	0.0372		0.0526		0.006		0.04225		0.045	0.001	0.004	0.08	0.015	0.005	0.017	0	0.011	0.222	0.029	0.024	0.07	0.024	0.034	0.006	0.114	0.006	0.024	0.013
EV beta	0.05695		0.07691		0.0075		0.09075		0.004	0.007	0.01	0.204	0.004	0.023	0.015	0.045	0.106	0.009	0.014	0.003	0.135	0.215	0.023	0	0.035	0.025	0.231	0.031
EV gamma	0.1054		0.122		0.02525		0.1523		0.079	0.337	0.448	0.006	0.166	0.01	0.004	0.1	0.067	0.032	0.029	0.052	0.1685	0.024	0.2869	0.031	0.111	0.015	0.034	0.1067
DIAPH1 3L beta	0.7574		0.1696		0.695		0.8638		0.8	0.85	0.455	0.56	0.752	0.913	0.854	0.654	0.891	0.783	0.785	0.784	0.891	0.785	0.249	0.86	0.942	0.799	0.676	0.865
DIAPH1 3L gamma	0.2822		0.1463		0.1405		0.3845		0.452	0.236	0.103	0.346	0.391	0.324	0.356	0.042	0.24	0.134	0.256	0.321	0.365	0.108	0.345	0.04	0.56	0.432	0.432	0.16
DIAPH3 1L beta	0.6522		0.1798		0.492		0.802		0.64	0.76	0.56	0.87	0.45	0.356	0.43	0.65	0.76	0.803	0.35	0.76	0.81	0.654	0.534	0.86	0.952	0.567	0.799	0.478
DIAPH3 1L gamma	0.687		0.1891		0.549		0.8033		0.567	0.786	0.813	0.54	0.965	0.927	0.76	0.785	0.809	0.675	0.543	0.674	0.453	0.25	0.754	0.765	0.365	0.765	0.932	0.611

## Sheet: Figure 3G p values
Condition 1	Condition 2	p-value	Significance
self v self	self v 90	1.90735e-06	****	*performed a Wilcoxon Signed Rank Test here
EV beta	DIAPH1 3L beta	1.4509e-11	****
EV gamma	DIAPH1 3L gamma	0.00013432	***
EV beta	DIAPH3 1L beta	1.4509e-11	****
EV gamma	DIAPH3 1L gamma	1.74107e-10	****
DIAPH1 3L beta	DIAPH3 1L beta	0.0450971	*
DIAPH1 3L gamma	DIAPH3 1L gamma	4.17711e-08	****
p values determined via Mann-Whitney test

## Sheet: Figure 4D
	Mean		SD		25% percentile		75% percentile		Individual Data Points
DIAPH1 3L ct siRNA -dox beta	2.1		0.39		1.75		2.58		1.76888	2.08295	2.4514	1.686	2.66445	1.56314	1.89301	1.96414	2.35212	2.58215
DIAPH1 3L ct siRNA +dox beta	1.04		0.195		0.888		1.2		1.18896	0.94562	0.976614	1.22311	0.889432	1.44215	0.785432	0.997543	1.03219	0.885432
DIAPH1 3L siRNA -dox beta	2.15		0.391		1.84		2.53		2.33633	1.57138	2.54511	1.88665	2.52114	1.9682	1.71	2.431	1.89543	2.67432
DIAPH1 3L siRNA +dox beta	0.87		0.166		0.729		1.04		0.903203	0.753299	1.03493	0.891412	0.655211	1.05895	1.12466	0.755414	0.654322	0.866532
DIAPH3 1L ct siRNA -dox gamma	0.392		0.109		0.29		0.47		0.418737	0.31342	0.444319	0.431131	0.565131	0.2671	0.301942	0.401765	0.241599	0.531322
DIAPH3 1L ct siRNA +dox gamma	0.965		0.177		0.829		1.17		0.91645	1.14437	0.833134	0.9414	0.73122	0.815431	1.2345	0.891412	0.907543	1.2346
DIAPH3 1L siRNA -dox gamma	0.415		0.152		0.243		0.563		0.565213	0.433503	0.245628	0.531201	0.213139	0.432101	0.322299	0.562311	0.611313	0.236001
DIAPH1 3L siRNA +dox gamma	0.947		0.15		0.867		1.05		0.920914	0.893137	1.02658	1.03212	0.661312	0.866541	0.901775	0.866511	1.09885	1.201

## Sheet: Figure 4D p values
Beta - GFP DIAPH1 3L					Gamma - GFP DIAPH3 1L
Condition 1	Condition 2	p-value	Significance		Condition 1	Condition 2	p-value	Significance
Control siRNA -dox	Control siRNA +dox	1.08251e-05	****		Control siRNA -dox	Control siRNA +dox	1.08251e-05	****
Control siRNA -dox	DIAPH1 siRNA -dox	0.795936	ns		Control siRNA -dox	DIAPH3 siRNA -dox	0.684211	ns
Control siRNA +dox	DIAPH1 siRNA +dox	0.105122	ns		Control siRNA +dox	DIAPH3 siRNA +dox	0.970512	ns
DIAPH1 siRNA -dox	DIAPH1 siRNA +dox	1.08251e-05	****		DIAPH3 siRNA -dox	DIAPH3 siRNA +dox	1.08251e-05	****
p values determined via Mann-Whitney test

## Sheet: Figure 5A
	Mean		SD		Individual Data Points
DIAPH3 ct siRNA -dox	4.81506		0.840056		4.16667	5.76406	4.51444
DIAPH3 ct siRNA +dox	6.3632		0.476698		6.86275	6.31365	5.91322
DIAPH3 siRNA -dox	57.8207		2.47348		55.7566	60.5623	57.1432
DIAPH3 siRNA +dox	7.29486		1.50341		8.58798	5.64524	7.65134
DIAPH3 1L ct siRNA -dox	4.63		1.33638		3.33	6	4.56
DIAPH3 1L ct siRNA +dox	45.7		3.60971		49.8	43	44.3
DIAPH3 1L siRNA -dox	68.2		3.63456		67.3	72.2	65.1
DIAPH3 1L siRNA +dox	50.6667		4.74271		45.6	55	51.4

## Sheet: Figure 5A p values
GFP DIAPH3 Cell Line					GFP DIAPH3 1L Cell Line
Condition 1	Condition 2	p-value	Significance		Condition 1	Condition 2	p-value	Significance
Control siRNA -dox	Control siRNA +dox	0.0650905	ns		Control siRNA -dox	Control siRNA +dox	0.000897283	***
Control siRNA -dox	DIAPH3 siRNA -dox	0.000221925	***		Control siRNA -dox	DIAPH3 siRNA -dox	0.000307384	***
Control siRNA -dox	DIAPH3 siRNA +dox	0.0844625	ns		Control siRNA -dox	DIAPH3 siRNA +dox	0.00196377	**
Control siRNA +dox	DIAPH3 siRNA +dox	0.398185	ns		Control siRNA +dox	DIAPH3 siRNA +dox	0.227235	ns
DIAPH3 siRNA -dox	DIAPH3 siRNA +dox	3.78239e-05	****		DIAPH3 siRNA -dox	DIAPH3 siRNA +dox	0.00840172	**
p values determined via Mann-Whitney test

## Sheet: Figure 5B
	Mean		SD		Individual Data Points
DIAPH1 ct siRNA -dox	4.57932		1.03471		4.07767	5.76923	3.89105
DIAPH1 ct siRNA +dox	3.84203		0.653199		4.38931	3.11891	4.01786
DIAPH1 siRNA -dox	32.4059		2.3218		35.061	30.7566	31.4
DIAPH1 siRNA +dox	4.67705		1.13699		4.7619	5.76923	3.5
DIAPH1 3L ct siRNA -dox	4.21		1.05257		5.08	3.04	4.51
DIAPH1 3L ct siRNA +dox	33.2333		2.96704		36.6	31	32.1
DIAPH1 3L siRNA -dox	56.3667		4.89932		62	54	53.1
DIAPH1 3L siRNA +dox	49.8333		4.3062		54	45.4	50.1

## Sheet: Figure 5B p values
GFP DIAPH1 Cell Line					GFP DIAPH1 3L Cell Line
Condition 1	Condition 2	p-value	Significance		Condition 1	Condition 2	p-value	Significance
Control siRNA -dox	Control siRNA +dox	0.365555	ns		Control siRNA -dox	Control siRNA +dox	0.00141112	**
Control siRNA -dox	DIAPH1 siRNA -dox	0.000521166	***		Control siRNA -dox	DIAPH1 siRNA -dox	0.00185674	**
Control siRNA -dox	DIAPH1 siRNA +dox	0.917673	ns		Control siRNA -dox	DIAPH1 siRNA +dox	0.00185674	**
Control siRNA +dox	DIAPH1 siRNA +dox	0.346211	ns		Control siRNA +dox	DIAPH1 siRNA +dox	0.00750317	**
DIAPH1 siRNA -dox	DIAPH1 siRNA +dox	0.000411064	***		DIAPH1 siRNA -dox	DIAPH1 siRNA +dox	0.158963	ns
p values determined via Mann-Whitney test

[truncated: 28 more sheets: Figure 5D, Figure 5D p values, Figure 5E, Figure 5E p values, Figure 5F, Figure 5F p values, Figure 5G, Figure 5G p values, Figure 5H, Figure 5H p values, Figure 5I, Figure 5I p values, Figure 6B, Figure 6B p values, Figure 6C, Figure 6C p values, Figure 6D, Figure 6D p values, Figure 7B, Figure 7B p values …]
